# Supplementary material for: Risk factors for bronchopulmonary dysplasia infants with respiratory score greater than four: a multi-center, prospective, longitudinal cohort study in China
Source: Sci Rep. 2023 Oct 19;13:17868. doi: 10.1038/s41598-023-45216-x (PMC10587148; doi:10.1038/s41598-023-45216-x)
Supplement: Supplementary file 3 — Supplementary Information 3. [file 41598_2023_45216_MOESM3_ESM.xlsx]

## Sheet: Sheet1
Non-Authors’ information Supplemental Table 3. Participating centers and investigators of the BPD cohort study group
Group Name(s): BPD cohort study group
* First Name and Middle Initial(s)	* Last Name	* Suffix	MD	Institution	Location (city, state/province,country)	Role or Contribution, eg, chair, principal investigator
Li-ping	Shi	Dr	MD	Children's Hospital, Zhejiang University School of Medicine and National Clinical Research Center for Child Health	Hangzhou, China	chair
Yan-ping	Xu	Dr	MD,PhD	Children's Hospital, Zhejiang University School of Medicine and National Clinical Research Center for Child Health	Hangzhou, China	Investigator
Zheng	Chen	Dr	MD	Children's Hospital, Zhejiang University School of Medicine and National Clinical Research Center for Child Health	Hangzhou, China	principal investigator
Chen-hong	Wang	Dr	MD	Children's Hospital, Zhejiang University School of Medicine and National Clinical Research Center for Child Health	Hangzhou, China	Investigator
Rong	Jv	Dr	MD	Chengdu Women's & Children's Central Hospital	Chengdu, China	Investigator
Chuan-feng	Li	Dr	MD	Qujing Maternity & Child Healthcare Hospital	Qujing, China	Investigator
Chuan-zhong	Yang	Dr	MD	Shenzhen Maternity & Child Healthcare Hospital	Shenzhen, China	Investigator
Lin	Liu	Prof	MD,PhD	Guiyang Maternity & Child Healthcare Hospital	Child, Guin	Investigator
Qin	Lv	Dr	MD	Ningbo Women & Children's hospital		Investigator
Yan-ping	Zhu	Dr	MD	The First Affiliated Hospital of Xinjiang Medical University	Urumqi,China	Investigator
Yuan	Shi	Prof	MD, PhD	Children’s Hospital of Chongqing Medical University	Chongqing, China	Investigator
Wu-hua	Liang	Dr	MD	Guangxi Yulin Maternity & Child Healthcare Hospital	Yulin, China	Investigator
Shu-ping	Han	Prof	MD	The Affiliated Obstetrics and Gynecology Hospital of Nanjing Medical University	Nanjing,China	Investigator
Jia-jie	Zhang	Dr	MD	Henan Provincial People's Hospital	Zhengzhou, China	Investigator
Dan-ni	Zhong	Dr	MD,PhD	The First Affiliated Hospital of Guangxi Medical University	Nanning, China	Investigator
Wen-qing	Kang	Dr	MD	Children's Hospital Affiliated of Zhengzhou University	Zhengzhou, China	Investigator
Jing-yun	Shi	Dr	MD	Gansu Provincial Maternity and Child-care Hospital	Lanzhou, China	Investigator
Xiao-yun	Zhong	Dr	MD	Chongqing Health Center for Women and Children	Chongqing, China	Investigator
Fang	Liu	Dr	MD	Bethune International Peace Hospital of People's Liberation Army of China	Shijiazhuang, China	Investigator
Fei	Bei	Dr	MD	Shanghai Children's Medical Center	Shanghai, China	Investigator
Xiao-hui	Gong	Dr	MD	Children’s Hospital Affiliated to Shanghai Jiao Tong University School of Medicine	Shanghai, China	Investigator
Chun-li	Zhang	Dr	MD	Inner Mongolia People's Hospital	Hohhot, China	Investigator
Hui	Wu	Dr	MD	The First Hospital of Jilin University	Changchun, China	Investigator
Dong-mei	Chen	Dr	MD	Quanzhou Women's and Children's Hospital	Qujing, China	Investigator
Qin	Zhang	Dr	MD	Shaanxi Provincial People's Hospital	Xi'an, China	Investigator
Yu-jun	Chen	Prof	MD,PhD	The Second Affiliated Hospital of Guangxi Medical University	Nanning, China	Investigator
Yang-fang	Li	Dr	MD	Kunming Children's Hospital	Kunming, China	Investigator
Zhen-ying	Yang	Dr	MD	Taian Maternity and Child Health Hospital	Taian, China	Investigator
